# Supplementary material for: The Correlation of Short-Chain Fatty Acids with Peripheral Arterial Disease in Diabetes Mellitus Patients
Source: Life (Basel). 2022 Sep 20;12(10):1464. doi: 10.3390/life12101464 (PMC9605079; doi:10.3390/life12101464)
Supplement: Supplementary file 1 [file life-12-01464-s001.zip]

Archive with 1 entries (1 files):
- life-1901068-supplementary.xlsx
