# Supplementary material for: The Correlation of Short-Chain Fatty Acids with Peripheral Arterial Disease in Diabetes Mellitus Patients
Source: Life (Basel). 2022 Sep 20;12(10):1464. doi: 10.3390/life12101464 (PMC9605079; doi:10.3390/life12101464)
Supplement: Supplementary file 1 [file life-12-01464-s001.zip › life-1901068-supplementary.xlsx]

## Sheet: Supp 1. SCFA Profile
Table 1. SCFA Profiles of 35 Patients
No Urut Pasien	SCFA - Asetat (%)	SCFA - Asetat (mg/mL)	SCFA - Propionat (%)	SCFA - Propionat (mg/mL)	SCFA - Butirat (%)	SCFA - Valerat (%)	SCFA - Valerat (mg/mL)	SCFA - Butirat Absolut (mg/mL)	Total SCFA (mg/mL)		Figure 1. Visualization of SCFA Profiles for Each Subjects.
1	50	12.1	19	5.6	23	4.5	1.9	8.1	29
2	62	3.5	17	1.2	11	2.8	0.3	0.9	7
3	55	6.6	24	3.6	18	1.2	0.3	3.1	14
4	51	5.5	15	2	22	4.1	0.7	3.5	13
5	58	8.5	22	4	18	1.5	0.4	3.8	17
6	51	3.04	39	2.9	3	0.7	0.1	0.3	7
7	56	6.41	11	1.6	21	3.5	0.59	2.9	13
8	48	2.5	25	1.65	11	4.8	0.43	0.8	6
9	94	1	4	0.1	<1	0.1	<0.1	<0.1	1
10	94	12.2	4	0.64	2	<0.1	0.01	0.4	13
11	75	1.04	17	0.3	6	0.4	0.01	0.1	2
12	48	6.06	15	2.36	21	<0.1	1.08	3.8	18
13	64	2.3	7	0.33	4	0.4	0.02	0.2	4
14	65	0.28	13	0.07	4	1.4	0.01	<0.1	1
15	9	0.41	1	0.07	35	9.6	0.76	2.4	7
16	26	1.11	17	0.89	33	3.5	0.26	2.1	6
17	35	1.8	25	1.62	11	6.4	0.57	0.8	7
18	9	0.36	7	0.37	49	0.1	0.84	2.9	6
19	68	0.34	6	0.04	7	3.3	0.03	0.1	1
20	22	1.86	41	4.23	19	4.7	0.67	2.4	11
21	18	0.46	44	1.4	8	2	0.09	0.3	3
22	27	0.84	25	0.97	23	6.7	0.35	1	4
23	47	0.48	30	0.38	10	1.7	0.03	0.2	1
24	36	5.43	28	5.06	27	3.9	0.98	5.9	19
25	61	5.42	22	2.43	10	2.7	0.42	1.3	10
26	65	15.3	6	1.83	28	0.2	0.09	9.6	27
27	65	16.73	7	2.26	27	0.2	0.10	10.2	29
28	73	12.38	7	1.37	19	0.1	0.04	4.8	19
29	65	14.07	6	1.51	29	0.2	0.09	9.2	25
30	42	15.73	26	12.16	24	2.4	1.57	13.6	46
31	49	19.35	16	7.82	13	0.1	5.03	7.4	50
32	85	1.10	6	0.1	6	0.5	0.01	0.1	1
33	73	0.52	14	0.12	1	0.4	<0.1	<0.1	1
34	41	3.49	32	3.31	14	4.9	0.7	1.8	10
35	94	5.56	3	0.24	2	<0.1	<0.1	0.2	6

## Sheet: Supp 2. Pathological parameter
Supplementary Tables 2. Pathological Parameter.
Patient Number	Ur	Cr	eGFR	Hb	Leukosit	Trombosit	LDL	HDL	Trigliserida	GDS (mg/dL)	Ankle P (mmHg)	Rutherford	Toe P (mmHg)	Brachial P	ABI
1	60.8	1.2	50.6	13	9.4	271000	79	83	60	114	90	0	60	120	0.75
2	60.8	1.2	50.6	11.07	15.48	379000	141	54	195	205	110	0	80	140	0.785714
3	38.9	1.7	40.7	8.3	10.61	272000	122	49	88	146	120	0	110	120	1
4	26.7	1.1	80.6	11.4	4.52	493000	171	67	148	242	120	0	90	130	0.923077
5	41.7	1.6	46.1	12.2	8.84	180000	166	36	97	328	amputasi	1	amputasi	120	#VALUE!
6	32.1	1.2	74.1	14.9	9.69	346000	118	45	230	223	90	1	110	130	0.692308
7	22.9	0.8	96.4	11.5	10.14	530000	89	40	180	218	80	0	100	120	0.666667
8	16.4	0.6	129.3	11	7.7	492000	117	35	146	312	110	0	100	120	0.916667
9	74.4	1.8	28.7	9.5	10.72	335000	97	41	197	187	80	1	30	120	0.666667
10	43.5	1.6	43.6	13.04	9.2	395000	121	33	149	271	140	0	80	120	1.16667
11	60.6	1.9	37.2	9.1	20.12	708000	103	27	121	210	90	1	30	130	0.692308
12	45.7	1.7	48	10	15.01	376000	88	71	60	269	90	0	100	120	0.75
13	207.2	4.1	14.1	10.8	5.05	24000	119	40	128	220	120	0	70	110	1.09091
14	72.1	1.2	46.9	8.2	8.74	292000	90	38	88	299	120	1	40	110	1.09091
15	39.9	0.8	97.1	14.6	8.56	254000	93	39	122	123	80	1	40	120	0.666667
16	19.6	0.9	85	13.4	10.62	296000	123	52	76	200	90	1	40	140	0.642857
17	240.4	5.8	6.7	10.4	24.51	510000	120	40	160	190	100	1	60	120	0.833333
18	50.8	1.3	61	8.3	23.73	433000	78	35	142	398	80	1	60	130	0.615385
19	32.6	0.6	93.3	14.4	13.76	270000	114	39	120	366	90	1	40	130	0.692308
20	28.9	1.1	73.6	11	7.71	463000	66	18	140	163	80	0	80	110	0.727273
21	57.1	97.2	0.9	9.3	9.58	491000	99	25	152	142	90	0	50	120	0.75
22	70	3.9	14.5	7.2	10.35	232000	35	30	96	171	100	0	50	120	0.833333
23	34.5	1	88	12	7.06	238000	113	33	361	148	60	0	60	130	0.461538
24	49	1.5	46	1900-01-01 15:01:00	6610	168000	166	47	130	120	100	0	70	120	0.833333
25	43.9	0.6	115.6	10.1	11.09	570000	140	35	156	284	80	0	70	100	0.8
26	25.1	0.8	100.6	15	9.92	256000	159	37	116	261	90	1	35	110	0.818182
27	44.8	0.5	107	12.1	7.93	278000	74	5	242	142	90	1	50	110	0.818182
28	49.6	1.3	56.5	10.5	9.49	447000	68	49	74	196	100	1	40	120	0.833333
29	22.5	0.9	94.5	15.5	9.24	248000	87	48	130	167	80	0	80	130	0.615385
30	53.1	1.2	49.6	12.7	7.15	411000	55	36	98	140	80	0	60	110	0.727273
31	23.1	1.3	42	9	6.56	243000	116	59	79	157	100	1	50	130	0.769231
32	43.3	1	59.7	11.4	7.65	176000	183	56	192	263	110	0	70	120	0.916667
33	24.6	0.7	110	9.5	9.18	284000	56	30	172	204	100	0	70	140	0.714286
34	25.8	0.5	117	10.3	8.88	577000	65	29	80	284	90	0	55	130	0.692308
35	25.9	0.5	126.4	11.7	5.86	239000	119	20	181	269	80	1	45	120	0.666667
